# Supplementary material for: Applying first & second harmonic spectral phasor analysis on a single-wavelength calcium fluorophore
Source: Biochem Biophys Rep. 2025 Feb 20;41:101956. doi: 10.1016/j.bbrep.2025.101956 (PMC11891743; doi:10.1016/j.bbrep.2025.101956)
Supplement: Multimedia component 2 [file mmc2.xlsx]

## Sheet: Sheet1
1st Harmonic λmax and Spectral Width Values (nm)
Nucleus		Cytoplasm		Membrane
λmax	Spectral Width	λmax	Spectral Width	λmax	Spectral Width
538.2	18.5	539.4	24.9	539.3	40.2
537.9	23.9	540	36.2	540	66.9
539.2	23.9	540.1	36.2	540.2	64.1
538.1	23.5	539.8	34.7	540.1	61.1
538.5	28.1	540.1	45.3	539.9	93.1
538.2	28.1	539.7	44	539.7	66
