# Supplementary material for: Applying first & second harmonic spectral phasor analysis on a single-wavelength calcium fluorophore
Source: Biochem Biophys Rep. 2025 Feb 20;41:101956. doi: 10.1016/j.bbrep.2025.101956 (PMC11891743; doi:10.1016/j.bbrep.2025.101956)
Supplement: Multimedia component 3 [file mmc3.xlsx]

## Sheet: Sheet1
2nd Harmonic λmax and Spectral Width Values (nm)
Nucleus		Cytoplasm		Membrane
λmax	Spectral Width	λmax	Spectral Width	λmax	Spectral Width
532.2	26.3	533.8	38.5	533.5	74.9
531.9	34.7	533.2	61.9	533.3	107.4
532.8	36.2	533.8	64	532.9	106.8
532.5	34	533.4	52.9	533.7	95.4
532	39.8	533.6	68.3	533.5	104.7
532.5	39.7	533.6	61.6	533.1	92.7
