# Supplementary material for: Applying first & second harmonic spectral phasor analysis on a single-wavelength calcium fluorophore
Source: Biochem Biophys Rep. 2025 Feb 20;41:101956. doi: 10.1016/j.bbrep.2025.101956 (PMC11891743; doi:10.1016/j.bbrep.2025.101956)
Supplement: Multimedia component 4 [file mmc4.xlsx]

## Sheet: Sheet1
1st Harmonic λmax and Spectral Width Values (nm)
Nucleus		SR-Like Region of Interest		Cytoplasm		Membrane
λmax	Spectral Width	λmax	Spectral Width	λmax	Spectral Width	λmax	Spectral Width
537.8	18.7	538.8	21.3	538.9	24.6	538.6	32.8
537.6	24.9	539.9	27.9	539.4	30.9	540	40.1
538.7	26.1	540.8	30.8	541	37	540	51.3
538.9	24.2	540.2	28.9	540	35.1	539.9	44.8
538	31	540.4	38.1	539.3	50.1	539.6	91.4
538.8	27.4	539.9	37.8	540	51.5	539.9	71.7
